# Supplementary material for: Intrinsic Disorder in Transmembrane Proteins: Roles in Signaling and Topology Prediction
Source: PLoS One. 2016 Jul 8;11(7):e0158594. doi: 10.1371/journal.pone.0158594 (PMC4938508; doi:10.1371/journal.pone.0158594)
Supplement: S1 Dataset — (XLSX) [file pone.0158594.s001.xlsx]

## Sheet: Sheet1
IDP	FOP
Q9Y6X1	Q9Y6Y9
Q9Y6U7	Q9Y6X5
Q9Y6R1	Q9Y6W8
Q9Y6Q6	Q9Y6N8
Q9Y6N7	Q9Y6N3
Q9Y6N1	Q9Y6L6
Q9Y6M7	Q9Y6K0
Q9Y6M5	Q9Y6J6
Q9Y6H8	Q9Y6I8
Q9Y6F6	Q9Y6H6
Q9Y6C5	Q9Y6G1
Q9Y698	Q9Y6C9
Q9Y679	Q9Y6A9
Q9Y666	Q9Y6A2
Q9Y663	Q9Y6A1
Q9Y662	Q9Y696
Q9Y661	Q9Y694
Q9Y653	Q9Y693
Q9Y644	Q9Y691
Q9Y639	Q9Y673
Q9Y625	Q9Y672
Q9Y5Y9	Q9Y624
Q9Y5Y7	Q9Y619
Q9Y5Y5	Q9Y5Z9
Q9Y5Y4	Q9Y5Z6
Q9Y5Y3	Q9Y5Z0
Q9Y5Y0	Q9Y5Y6
Q9Y5X5	Q9Y5U9
Q9Y5W7	Q9Y5U5
Q9Y5S1	Q9Y5U4
Q9Y5R2	Q9Y5T4
Q9Y5Q5	Q9Y5S8
Q9Y5N1	Q9Y5Q0
Q9Y5L2	Q9Y5P1
Q9Y5I4	Q9Y5P0
Q9Y5I3	Q9Y5M8
Q9Y5I2	Q9Y5L3
Q9Y5I1	Q9Y5I7
Q9Y5I0	Q9Y5F2
Q9Y5H9	Q9Y5F1
Q9Y5H8	Q9Y5F0
Q9Y5H7	Q9Y5E9
Q9Y5H6	Q9Y5E8
Q9Y5H5	Q9Y5E7
Q9Y5H4	Q9Y5E6
Q9Y5H3	Q9Y5E5
Q9Y5H2	Q9Y5E4
Q9Y5H1	Q9Y5E3
Q9Y5H0	Q9Y5E2
Q9Y5G9	Q9Y5E1
Q9Y5G8	Q9Y585
Q9Y5G7	Q9Y584
Q9Y5G6	Q9Y4X1
Q9Y5G5	Q9Y4A9
Q9Y5G4	Q9Y487
Q9Y5G3	Q9Y442
Q9Y5G2	Q9Y3Q7
Q9Y5G1	Q9Y3Q3
Q9Y5G0	Q9Y3Q0
Q9Y5F9	Q9Y3N9
Q9Y5F8	Q9Y3E0
Q9Y5F7	Q9Y3D6
Q9Y5F6	Q9Y3B3
Q9Y5F3	Q9Y3A6
Q9Y597	Q9Y342
Q9Y561	Q9Y328
Q9Y548	Q9Y320
Q9Y519	Q9Y2Y6
Q9Y512	Q9Y2U2
Q9Y4W6	Q9Y2T6
Q9Y4G8	Q9Y2T5
Q9Y4D8	Q9Y2P5
Q9Y4D7	Q9Y2P4
Q9Y4D2	Q9Y2E8
Q9Y4C5	Q9Y2D2
Q9Y4C0	Q9Y2C9
Q9Y493	Q9Y2C5
Q9Y3Q4	Q9Y2C3
Q9Y3P8	Q9Y2B2
Q9Y3P4	Q9Y2B0
Q9Y397	Q9Y2A9
Q9Y385	Q9Y289
Q9Y345	Q9Y287
Q9Y336	Q9Y286
Q9Y2W3	Q9Y282
Q9Y2U8	Q9Y279
Q9Y2R0	Q9Y277
Q9Y2Q0	Q9Y276
Q9Y2K9	Q9Y274
Q9Y2H6	Q9Y271
Q9Y2G8	Q9Y267
Q9Y2G3	Q9Y257
Q9Y2G1	Q9Y256
Q9Y2C2	Q9Y241
Q9Y2B1	Q9Y231
Q9Y2A7	Q9Y227
Q9Y284	Q9Y225
Q9Y278	Q9UQQ1
Q9Y275	Q9UQC9
Q9Y228	Q9UQ53
Q9Y226	Q9UPY5
Q9Y219	Q9UPQ8
Q9Y210	Q9UNW8
Q9UQV4	Q9UNU6
Q9UQF0	Q9UNQ0
Q9UQD0	Q9UNN8
Q9UQ90	Q9UNL2
Q9UQ49	Q9UNG2
Q9UQ05	Q9UNA3
Q9UPZ6	Q9UN67
Q9UPX6	Q9UN66
Q9UPX0	Q9UM44
Q9UPU3	Q9UM21
Q9UPR5	Q9UM01
Q9UPI3	Q9ULY5
Q9UPC5	Q9ULV1
Q9UP95	Q9ULS6
Q9UP52	Q9ULC5
Q9UP38	Q9ULB5
Q9UNX9	Q9ULB4
Q9UNP4	Q9UL52
Q9UNK0	Q9UKX5
Q9UNE0	Q9UKU0
Q9UND3	Q9UKR8
Q9UN88	Q9UKR5
Q9UN76	Q9UKL2
Q9UN75	Q9UKK6
Q9UN74	Q9UKJ8
Q9UN73	Q9UK23
Q9UN72	Q9UJS0
Q9UN71	Q9UJQ1
Q9UN70	Q9UJG1
Q9UN42	Q9UJA9
Q9UMZ3	Q9UJ71
Q9UMX9	Q9UJ42
Q9UMR7	Q9UJ37
Q9UMR2	Q9UIR0
Q9UMF0	Q9UIJ5
Q9UMD9	Q9UIB8
Q9UM73	Q9UIA9
Q9UM47	Q9UI14
Q9UM00	Q9UHX3
Q9ULZ9	Q9UHQ9
Q9ULX7	Q9UHP7
Q9ULW2	Q9UHJ9
Q9ULT6	Q9UHI7
Q9ULS5	Q9UHF3
Q9ULQ1	Q9UHE8
Q9ULL4	Q9UHE5
Q9ULK6	Q9UHC9
Q9ULK5	Q9UGT4
Q9ULK0	Q9UGQ2
Q9ULI3	Q9UGN4
Q9ULH4	Q9UGH3
Q9ULH0	Q9UGF7
Q9ULG6	Q9UGF6
Q9ULF5	Q9UGF5
Q9ULD8	Q9UG22
Q9ULC8	Q9UF33
Q9ULC0	Q9UF11
Q9ULB1	Q9UF02
Q9UL62	Q9UBY8
Q9UL54	Q9UBY5
Q9UL51	Q9UBX8
Q9UL01	Q9UBX3
Q9UKZ4	Q9UBR5
Q9UKY4	Q9UBQ6
Q9UKX7	Q9UBM8
Q9UKV5	Q9UBM7
Q9UKU6	Q9UBM1
Q9UKQ2	Q9UBK5
Q9UKP6	Q9UBJ2
Q9UKN1	Q9TQE0
Q9UKM7	Q9P2X0
Q9UKL4	Q9P2W7
Q9UKJ1	Q9P2V4
Q9UKJ0	Q9P2U8
Q9UKH3	Q9P2B2
Q9UKG4	Q9P298
Q9UKF5	Q9P296
Q9UKF2	Q9P283
Q9UKB5	Q9P1W8
Q9UK28	Q9P1Q5
Q9UK17	Q9P1P5
Q9UK00	Q9P1P4
Q9UJK0	Q9P126
Q9UJA2	Q9P109
Q9UJ99	Q9P0V8
Q9UJ96	Q9P0U1
Q9UJ90	Q9P0T7
Q9UJ14	Q9P0S9
Q9UIX4	Q9P0S3
Q9UIW2	Q9P0N8
Q9UIQ6	Q9P0N5
Q9UIK5	Q9P0J0
Q9UIG8	Q9P0I2
Q9UID3	Q9P055
Q9UI40	Q9P035
Q9UI33	Q9P003
Q9UHW9	Q9NZV1
Q9UHQ4	Q9NZS9
Q9UHN6	Q9NZS2
Q9UHM6	Q9NZR2
Q9UHI5	Q9NZQ7
Q9UHF4	Q9NZP5
Q9UHC6	Q9NZP2
Q9UHC3	Q9NZP0
Q9UH99	Q9NZN1
Q9UH62	Q9NZG7
Q9UGQ3	Q9NZD1
Q9UGP8	Q9NZC3
Q9UGI6	Q9NZC2
Q9UEW3	Q9NZ45
Q9UEU0	Q9NZ42
Q9UEF7	Q9NZ08
Q9UBY0	Q9NZ01
Q9UBV7	Q9NYW7
Q9UBV2	Q9NYW6
Q9UBU6	Q9NYW5
Q9UBS9	Q9NYW4
Q9UBS5	Q9NYW3
Q9UBP0	Q9NYW2
Q9UBN6	Q9NYW1
Q9UBN4	Q9NYW0
Q9UBN1	Q9NYV9
Q9UBL9	Q9NYV8
Q9UBI4	Q9NYV7
Q9UBH6	Q9NYR8
Q9UBG0	Q9NYP7
Q9UBD6	Q9NYM9
Q9TNN7	Q9NYK1
Q9P2Y4	Q9NYG2
Q9P2W9	Q9NYB5
Q9P2U7	Q9NY97
Q9P2S2	Q9NY91
Q9P2P1	Q9NY72
Q9P2K9	Q9NY64
Q9P2J2	Q9NY37
Q9P2E9	Q9NY35
Q9P2E8	Q9NY28
Q9P2E7	Q9NY26
Q9P2E5	Q9NY25
Q9P2D8	Q9NY15
Q9P2C4	Q9NXV2
Q9P291	Q9NXK6
Q9P273	Q9NXE4
Q9P246	Q9NXB9
Q9P244	Q9NX77
Q9P241	Q9NX47
Q9P1Z9	Q9NWW5
Q9P1Z3	Q9NWS6
Q9P1W3	Q9NWR8
Q9P0X4	Q9NWH2
Q9P0S2	Q9NWC5
Q9P0L9	Q9NW15
Q9P0L0	Q9NVV5
Q9P0K9	Q9NVV0
Q9P0K1	Q9NVC3
Q9P0B6	Q9NV29
Q9NZV8	Q9NV12
Q9NZU1	Q9NUT2
Q9NZU0	Q9NUN7
Q9NZQ8	Q9NUM3
Q9NZM6	Q9NUH8
Q9NZM1	Q9NUD9
Q9NZJ7	Q9NU53
Q9NZJ5	Q9NTQ9
Q9NZA1	Q9NTI2
Q9NZ94	Q9NSK7
Q9NZ53	Q9NSE7
Q9NZ43	Q9NSD7
Q9NYZ4	Q9NSD5
Q9NYZ2	Q9NSA0
Q9NYZ1	Q9NS93
Q9NYX4	Q9NS67
Q9NYQ8	Q9NS66
Q9NYQ7	Q9NS64
Q9NYQ6	Q9NS00
Q9NYM4	Q9NRZ7
Q9NYL4	Q9NRZ5
Q9NYJ7	Q9NRY7
Q9NYG8	Q9NRX6
Q9NY59	Q9NRX5
Q9NY47	Q9NRS4
Q9NY46	Q9NRR2
Q9NXW2	Q9NRP0
Q9NXS2	Q9NRM6
Q9NXL6	Q9NRJ7
Q9NXJ0	Q9NRG9
Q9NXI6	Q9NRA2
Q9NXH8	Q9NR97
Q9NXG6	Q9NR96
Q9NXF8	Q9NR77
Q9NXF1	Q9NR61
Q9NX95	Q9NQZ7
Q9NX94	Q9NQR9
Q9NX78	Q9NQQ7
Q9NX76	Q9NQN1
Q9NX62	Q9NQ84
Q9NX61	Q9NQ40
Q9NX52	Q9NQ34
Q9NX14	Q9NQ25
Q9NX00	Q9NPU4
Q9NWQ8	Q9NPI9
Q9NWQ4	Q9NPI0
Q9NWF4	Q9NPH5
Q9NWD8	Q9NPH3
Q9NW97	Q9NPG8
Q9NVM1	Q9NPF2
Q9NVA4	Q9NPD5
Q9NV96	Q9NPC4
Q9NV92	Q9NPC2
Q9NV64	Q9NPB9
Q9NV58	Q9NPA1
Q9NUV7	Q9NP99
Q9NUU7	Q9NP94
Q9NUR3	Q9NP91
Q9NUQ2	Q9NP84
Q9NUN5	Q9NP78
Q9NUM4	Q9NP60
Q9NUE0	Q9NP59
Q9NUB4	Q9NP58
Q9NTN9	Q9NNX6
Q9NTN3	Q9HD87
Q9NTG1	Q9HD45
Q9NT99	Q9HD43
Q9NT68	Q9HD23
Q9NST1	Q9HCS2
Q9NSI5	Q9HCQ5
Q9NSC7	Q9HCP6
Q9NSA2	Q9HCM2
Q9NS84	Q9HCC8
Q9NS82	Q9HC97
Q9NS75	Q9HC47
Q9NS69	Q9HC24
Q9NS68	Q9HC21
Q9NS62	Q9HBX9
Q9NS61	Q9HBW9
Q9NS40	Q9HBW0
Q9NRY6	Q9HBV1
Q9NRU3	Q9HBT6
Q9NRQ5	Q9HBL6
Q9NRQ2	Q9HBJ8
Q9NRK6	Q9HBI6
Q9NRD9	Q9HB89
Q9NRD8	Q9HB29
Q9NRC1	Q9HB14
Q9NRB3	Q9HB03
Q9NR82	Q9HAW9
Q9NR71	Q9HAW8
Q9NR34	Q9HAW7
Q9NR16	Q9HA72
Q9NQX7	Q9H9V4
Q9NQX5	Q9H9S3
Q9NQW8	Q9H9P8
Q9NQS5	Q9H9P2
Q9NQS3	Q9H9K5
Q9NQG6	Q9H9B4
Q9NQG1	Q9H936
Q9NQC3	Q9H8P0
Q9NQA5	Q9H841
Q9NQ90	Q9H7Z7
Q9NQ60	Q9H7T0
Q9NQ11	Q9H7F4
Q9NPZ5	Q9H7F0
Q9NPY3	Q9H756
Q9NPR9	Q9H720
Q9NPR2	Q9H6R6
Q9NPL8	Q9H6L2
Q9NPG4	Q9H6D5
Q9NPG1	Q9H6D3
Q9NPF0	Q9H5Q3
Q9NPE6	Q9H5K3
Q9NPC1	Q9H553
Q9NPB0	Q9H4F1
Q9NPA0	Q9H490
Q9NP85	Q9H3W5
Q9NP80	Q9H3V2
Q9NNZ3	Q9H3S5
Q9N2K0	Q9H3S1
Q9N2J8	Q9H3R1
Q9HDC9	Q9H3Q3
Q9HDC5	Q9H3K2
Q9HDB5	Q9H3H5
Q9HD36	Q9H354
Q9HD20	Q9H346
Q9HCX4	Q9H344
Q9HCU5	Q9H343
Q9HCU4	Q9H342
Q9HCU0	Q9H341
Q9HCN6	Q9H340
Q9HCN3	Q9H339
Q9HCM3	Q9H310
Q9HCL2	Q9H300
Q9HCL0	Q9H2X3
Q9HCK4	Q9H2W1
Q9HCJ2	Q9H2U9
Q9HCG7	Q9H2T7
Q9HCF6	Q9H2S6
Q9HCE9	Q9H2Q1
Q9HC73	Q9H2L4
Q9HC62	Q9H2F3
Q9HC58	Q9H2D1
Q9HC56	Q9H2C8
Q9HC10	Q9H2C5
Q9HC07	Q9H2C2
Q9HBX8	Q9H295
Q9HBW1	Q9H255
Q9HBV2	Q9H244
Q9HBU9	Q9H210
Q9HBR0	Q9H209
Q9HBM0	Q9H208
Q9HBL7	Q9H207
Q9HBG7	Q9H205
Q9HBG4	Q9H1X3
Q9HBE5	Q9H1U9
Q9HBB8	Q9H1N7
Q9HBA0	Q9H1K4
Q9HB15	Q9H1C3
Q9HAV5	Q9H172
Q9HAT1	Q9H0V9
Q9HAS3	Q9H0V1
Q9HAR2	Q9H0U3
Q9HAB3	Q9H0Q3
Q9HA82	Q9H0H0
Q9H920	Q9H0E2
Q9H902	Q9H0C2
Q9H8X9	Q9H0A3
Q9H8M9	Q9H061
Q9H8M5	Q9H015
Q9H8J5	Q9GZY4
Q9H819	Q9GZX3
Q9H813	Q9GZV4
Q9H7X2	Q9GZV3
Q9H7V2	Q9GZS9
Q9H7M9	Q9GZR5
Q9H799	Q9GZQ4
Q9H6Y7	Q9GZP9
Q9H6X4	Q9GZP7
Q9H6X2	Q9GZP1
Q9H6U8	Q9GZM6
Q9H6L5	Q9GZK7
Q9H6H4	Q9GZK6
Q9H6F2	Q9GZK4
Q9H6D8	Q9GZK3
Q9H6B4	Q9GIY3
Q9H6A9	Q9C0K1
Q9H665	Q9C0J1
Q9H5Y7	Q9C0D9
Q9H5V8	Q9BZW5
Q9H5I5	Q9BZW4
Q9H598	Q9BZW2
Q9H4I9	Q9BZL3
Q9H4D0	Q9BZJ6
Q9H461	Q9BZJ4
Q9H427	Q9BZG2
Q9H400	Q9BZD6
Q9H3U5	Q9BZ97
Q9H3T3	Q9BYW1
Q9H3T2	Q9BYT1
Q9H3S3	Q9BYG0
Q9H3R2	Q9BYF1
Q9H3N8	Q9BYC5
Q9H3N1	Q9BY71
Q9H3M0	Q9BY64
Q9H3F6	Q9BY50
Q9H330	Q9BY19
Q9H313	Q9BY10
Q9H2Y9	Q9BY08
Q9H2X9	Q9BXU9
Q9H2X8	Q9BXS4
Q9H2V7	Q9BXR5
Q9H2S1	Q9BXN2
Q9H2J7	Q9BXM7
Q9H2H9	Q9BXJ8
Q9H2E6	Q9BXJ7
Q9H2B4	Q9BXI2
Q9H2B2	Q9BXE9
Q9H2A9	Q9BXC1
Q9H2A7	Q9BXC0
Q9H252	Q9BXB1
Q9H251	Q9BXA5
Q9H228	Q9BX73
Q9H222	Q9BX67
Q9H221	Q9BX59
Q9H1Z9	Q9BWV2
Q9H1Y3	Q9BWM7
Q9H1V8	Q9BWL3
Q9H1U4	Q9BW72
Q9H1M0	Q9BW60
Q9H1E5	Q9BW27
Q9H1D0	Q9BVW6
Q9H1C4	Q9BVK8
Q9H1C0	Q9BVK6
Q9H1B5	Q9BVK2
Q9H195	Q9BVI4
Q9H159	Q9BVC6
Q9H158	Q9BVA6
Q9H156	Q9BV87
Q9H0X4	Q9BV81
Q9H0R5	Q9BV23
Q9H0R3	Q9BV10
Q9H0C3	Q9BUR5
Q9H013	Q9BUN8
Q9GZY8	Q9BUM1
Q9GZY6	Q9BUJ0
Q9GZW8	Q9BU79
Q9GZU3	Q9BT22
Q9GZU1	Q9BSN7
Q9GZT6	Q9BSK2
Q9GZQ6	Q9BSK0
Q9GZN6	Q9BSA4
Q9GZN0	Q9BS91
Q9GZM5	Q9BRY0
Q9GIP4	Q9BRV3
Q9C0I4	Q9BRR3
Q9C0H2	Q9BRQ8
Q9C0E8	Q9BRN9
Q9C0C4	Q9BRL7
Q9C0B7	Q9BRI3
Q9C0B5	Q9BR26
Q9C0A0	Q9BQT8
Q9C091	Q9BQS7
Q9BZZ2	Q9BQQ7
Q9BZW8	Q9BQJ4
Q9BZV3	Q9BQD7
Q9BZV2	Q9BQB6
Q9BZJ8	Q9BQA9
Q9BZJ7	Q9BQ51
Q9BZH6	Q9BQ49
Q9BZD7	Q9BQ31
Q9BZD2	Q9BPW9
Q9BZC7	Q9BPV8
Q9BZA8	Q99999
Q9BZA7	Q99965
Q9BZ76	Q99944
Q9BZ72	Q99943
Q9BZ71	Q99928
Q9BZ11	Q99884
Q9BYT9	Q99808
Q9BYH1	Q99805
Q9BYE9	Q99758
Q9BYE2	Q99735
Q9BY79	Q99720
Q9BY67	Q99680
Q9BY21	Q99679
Q9BY15	Q99678
Q9BY07	Q99677
Q9BXT2	Q99650
Q9BXP2	Q99643
Q9BXK5	Q99624
Q9BX97	Q99572
Q9BX95	Q99571
Q9BX84	Q99518
Q9BX79	Q99467
Q9BWV1	Q99437
Q9BWQ8	Q96TA0
Q9BWQ6	Q96T55
Q9BVX2	Q96T53
Q9BVV8	Q96T52
Q9BVV7	Q96SN7
Q9BVT8	Q96SJ8
Q9BVL2	Q96SE0
Q9BVH7	Q96SA4
Q9BVG9	Q96S37
Q9BV40	Q96RQ1
Q9BV35	Q96RP8
Q9BUF7	Q96RJ0
Q9BUB7	Q96RI9
Q9BU23	Q96RI8
Q9BTX3	Q96RD9
Q9BTX1	Q96RD3
Q9BTV4	Q96RD2
Q9BTU6	Q96RD1
Q9BTN0	Q96RD0
Q9BTD3	Q96RC9
Q9BT76	Q96RB7
Q9BT67	Q96RA2
Q9BSR8	Q96R84
Q9BSJ8	Q96R72
Q9BSJ5	Q96R69
Q9BSE4	Q96R67
Q9BSE2	Q96R54
Q9BSA9	Q96R48
Q9BRQ5	Q96R47
Q9BRK3	Q96R45
Q9BRK0	Q96R30
Q9BRB3	Q96R28
Q9BR39	Q96R27
Q9BR10	Q96R09
Q9BQT9	Q96R08
Q9BQS2	Q96QZ0
Q9BQI7	Q96QS1
Q9BQG1	Q96Q80
Q9BQE4	Q96PZ7
Q9BQ13	Q96PS8
Q9BPX6	Q96PS6
Q99959	Q96PL5
Q99946	Q96PJ5
Q99942	Q96PH1
Q99941	Q96PG2
Q99835	Q96PG1
Q99795	Q96PD6
Q99788	Q96PB8
Q99726	Q96PB1
Q99717	Q96P88
Q99712	Q96P69
Q99706	Q96P68
Q99705	Q96P67
Q99665	Q96P65
Q99595	Q96NT5
Q99567	Q96NR3
Q99536	Q96NF6
Q99527	Q96NB2
Q99523	Q96N66
Q99500	Q96N35
Q99466	Q96MV1
Q99463	Q96MU8
Q99442	Q96MH6
Q99250	Q96LT4
Q99102	Q96LL3
Q99075	Q96LD1
Q99062	Q96LB2
Q96TC7	Q96LB1
Q96T83	Q96LB0
Q96T54	Q96LA9
Q96SL1	Q96LA6
Q96SK2	Q96KV6
Q96SI1	Q96KT7
Q96S97	Q96KK4
Q96S66	Q96KA5
Q96S52	Q96K78
Q96S06	Q96K49
Q96RV3	Q96K19
Q96RT6	Q96K12
Q96RP7	Q96JX3
Q96RN1	Q96JT2
Q96RL6	Q96J86
Q96RJ3	Q96J66
Q96RI0	Q96IZ2
Q96RD7	Q96IX5
Q96RD6	Q96IW7
Q96QU1	Q96IV6
Q96QT4	Q96IQ7
Q96QK8	Q96IK0
Q96QI5	Q96I45
Q96QE4	Q96I36
Q96QE2	Q96HV5
Q96QD8	Q96HR9
Q96Q91	Q96HP8
Q96Q45	Q96HJ5
Q96Q04	Q96HH6
Q96PX8	Q96HD1
Q96PR1	Q96HA9
Q96PQ1	Q96H78
Q96PQ0	Q96H72
Q96PE5	Q96GX1
Q96PE1	Q96GR4
Q96PD7	Q96GQ5
Q96PD2	Q96GL9
Q96P66	Q96G91
Q96P56	Q96G79
Q96P31	Q96FV3
Q96NY8	Q96FM1
Q96NY7	Q96FE5
Q96NU0	Q96FB5
Q96NL1	Q96F25
Q96NI6	Q96F15
Q96ND0	Q96EX1
Q96NA8	Q96EU7
Q96N87	Q96ES6
Q96N68	Q96E52
Q96N21	Q96E16
Q96N19	Q96DZ9
Q96MX0	Q96DZ7
Q96MV8	Q96DX8
Q96MT1	Q96DW6
Q96MS0	Q96DL1
Q96MR6	Q96DA6
Q96MP8	Q96D59
Q96MM7	Q96CQ1
Q96MC6	Q96CP7
Q96M86	Q96CH1
Q96M19	Q96CE8
Q96LZ7	Q96BZ4
Q96LR9	Q96BM0
Q96LC7	Q96BI3
Q96LA5	Q96BI1
Q96L58	Q96B96
Q96L42	Q96B77
Q96L08	Q96B42
Q96KR6	Q96B21
Q96KN9	Q96AZ1
Q96KK3	Q96AQ2
Q96KJ4	Q96AN5
Q96KG7	Q96AM1
Q96KF7	Q96AA3
Q96KC8	Q96A57
Q96K37	Q96A28
Q96JW4	Q96A26
Q96JQ5	Q96A25
Q96JQ2	Q969X5
Q96JQ0	Q969W0
Q96JN2	Q969V5
Q96JJ7	Q969V3
Q96JJ6	Q969V1
Q96JI7	Q969S6
Q96JF0	Q969S0
Q96JA4	Q969P0
Q96JA1	Q969N4
Q96J84	Q969N2
Q96J65	Q969L2
Q96J42	Q969K7
Q96HS1	Q969J5
Q96HH4	Q969E2
Q96HE8	Q95IE3
Q96HA4	Q95460
Q96HA1	Q95365
Q96H15	Q93084
Q96GZ6	Q93063
Q96GP6	Q93050
Q96GM1	Q93033
Q96GF1	Q92982
Q96GE9	Q92959
Q96GC9	Q92956
Q96G97	Q92911
Q96G23	Q92847
Q96FZ5	Q92839
Q96FT7	Q92819
Q96FL9	Q92685
Q96FL8	Q92643
Q96FE7	Q92633
Q96F81	Q92629
Q96F46	Q92621
Q96F05	Q92604
Q96EX2	Q92544
Q96ET8	Q92542
Q96ER9	Q92535
Q96EP9	Q92523
Q96EE3	Q92482
Q96EC8	Q92478
Q96E93	Q92187
Q96E22	Q92185
Q96DU3	Q8WZA6
Q96DS6	Q8WZ94
Q96DD7	Q8WZ92
Q96DC7	Q8WZ84
Q96DB9	Q8WZ04
Q96D96	Q8WYK1
Q96D53	Q8WY98
Q96D42	Q8WY22
Q96D31	Q8WY07
Q96D05	Q8WXS4
Q96CX2	Q8WXI8
Q96CU9	Q8WXF7
Q96CP6	Q8WXD0
Q96CC6	Q8WXB1
Q96C03	Q8WWT9
Q96BZ9	Q8WWP7
Q96BY9	Q8WWI5
Q96BF3	Q8WWG1
Q96BD0	Q8WWB7
Q96BA8	Q8WW52
Q96B33	Q8WW43
Q96AW1	Q8WVX9
Q96AQ8	Q8WVX3
Q96AP7	Q8WVV5
Q96AG4	Q8WVQ1
Q96AG3	Q8WVP7
Q96AD5	Q8WVN6
Q96A59	Q8WVI0
Q96A54	Q8WVE7
Q96A46	Q8WV19
Q96A33	Q8WUY8
Q96A29	Q8WUX1
Q96A11	Q8WUU8
Q969Z4	Q8WUT9
Q969X2	Q8WUS8
Q969X1	Q8WUM9
Q969W9	Q8WUG5
Q969W1	Q8WUD6
Q969M3	Q8WU67
Q969M2	Q8WTT0
Q969M1	Q8WTR4
Q969I6	Q8TF66
Q969F8	Q8TEZ7
Q969F0	Q8TED1
Q95604	Q8TE54
Q93086	Q8TE23
Q93038	Q8TDV5
Q92968	Q8TDV2
Q92953	Q8TDU9
Q92952	Q8TDU6
Q92935	Q8TDU5
Q92932	Q8TDS7
Q92903	Q8TDQ1
Q92902	Q8TDQ0
Q92896	Q8TDN7
Q92887	Q8TDB8
Q92859	Q8TD46
Q92854	Q8TD07
Q92823	Q8TCW9
Q92813	Q8TCU3
Q92806	Q8TCT8
Q92736	Q8TCC7
Q92729	Q8TCB6
Q92692	Q8TC41
Q92673	Q8TC12
Q92667	Q8TBR7
Q92637	Q8TBQ9
Q92617	Q8TBP6
Q92611	Q8TBM7
Q92581	Q8TBJ4
Q92575	Q8TBF5
Q92545	Q8TBE7
Q92537	Q8TBE1
Q92536	Q8TB61
Q92521	Q8TAV4
Q92508	Q8TAF8
Q92504	Q8TAE7
Q92186	Q8NHY0
Q902F9	Q8NHX9
Q902F8	Q8NHS3
Q8WZA1	Q8NHS1
Q8WZ75	Q8NHE4
Q8WZ71	Q8NHC8
Q8WZ59	Q8NHC7
Q8WZ55	Q8NHC6
Q8WZ19	Q8NHC5
Q8WYP5	Q8NHC4
Q8WY21	Q8NHB8
Q8WXS5	Q8NHB7
Q8WXI7	Q8NHB1
Q8WXH2	Q8NHA8
Q8WXH0	Q8NHA6
Q8WXG9	Q8NHA4
Q8WXG6	Q8NH95
Q8WXA8	Q8NH94
Q8WWZ7	Q8NH93
Q8WWZ4	Q8NH92
Q8WWX8	Q8NH90
Q8WWV6	Q8NH89
Q8WWU5	Q8NH87
Q8WWQ8	Q8NH85
Q8WWG9	Q8NH83
Q8WWF5	Q8NH81
Q8WWF3	Q8NH80
Q8WWA1	Q8NH79
Q8WW62	Q8NH76
Q8WVZ7	Q8NH74
Q8WVZ1	Q8NH73
Q8WVF5	Q8NH72
Q8WVE6	Q8NH70
Q8WV83	Q8NH69
Q8WV48	Q8NH67
Q8WV15	Q8NH64
Q8WUT4	Q8NH63
Q8WUM0	Q8NH61
Q8WUH6	Q8NH60
Q8WU20	Q8NH59
Q8WU17	Q8NH57
Q8WTX9	Q8NH56
Q8TF71	Q8NH55
Q8TF62	Q8NH54
Q8TF08	Q8NH53
Q8TEY5	Q8NH51
Q8TEQ8	Q8NH50
Q8TEM1	Q8NH49
Q8TEF2	Q8NH48
Q8TED4	Q8NH43
Q8TEB9	Q8NH42
Q8TEB7	Q8NH41
Q8TDY8	Q8NH40
Q8TDX9	Q8NH37
Q8TDX6	Q8NH21
Q8TDW7	Q8NH19
Q8TDW4	Q8NH18
Q8TDW0	Q8NH16
Q8TDV0	Q8NH10
Q8TDT2	Q8NH08
Q8TDS5	Q8NH07
Q8TDS4	Q8NH06
Q8TDN2	Q8NH05
Q8TDN1	Q8NH04
Q8TDI8	Q8NH03
Q8TDI7	Q8NH02
Q8TDF5	Q8NH01
Q8TDD5	Q8NH00
Q8TDB4	Q8NGZ9
Q8TD84	Q8NGZ6
Q8TD43	Q8NGZ5
Q8TD22	Q8NGZ4
Q8TD20	Q8NGZ3
Q8TCZ2	Q8NGZ2
Q8TCY5	Q8NGZ0
Q8TCW7	Q8NGY9
Q8TCU5	Q8NGY7
Q8TCT9	Q8NGY6
Q8TCT7	Q8NGY5
Q8TCT6	Q8NGY3
Q8TCQ1	Q8NGY2
Q8TCP9	Q8NGY1
Q8TCJ2	Q8NGY0
Q8TCG5	Q8NGX9
Q8TCG1	Q8NGX8
Q8TC27	Q8NGX6
Q8TC26	Q8NGX5
Q8TBP5	Q8NGX3
Q8TBM8	Q8NGX2
Q8TBG9	Q8NGX1
Q8TBE3	Q8NGX0
Q8TBC3	Q8NGW6
Q8TBB6	Q8NGW1
Q8TBA6	Q8NGV7
Q8TB96	Q8NGV6
Q8TB68	Q8NGV5
Q8TAZ6	Q8NGV0
Q8TAQ9	Q8NGU4
Q8TAD4	Q8NGU2
Q8TAC9	Q8NGU1
Q8TAB3	Q8NGT9
Q8TAA9	Q8NGT7
Q8NI28	Q8NGT5
Q8NI17	Q8NGT2
Q8NHU3	Q8NGT1
Q8NHP6	Q8NGT0
Q8NHL6	Q8NGS9
Q8NHK3	Q8NGS8
Q8NHJ6	Q8NGS7
Q8NHH9	Q8NGS6
Q8NH09	Q8NGS5
Q8NGU9	Q8NGS4
Q8NGA4	Q8NGS3
Q8NG57	Q8NGS2
Q8NG04	Q8NGS1
Q8NFZ4	Q8NGS0
Q8NFZ3	Q8NGR9
Q8NFY4	Q8NGR8
Q8NFX7	Q8NGR6
Q8NFU1	Q8NGR5
Q8NFU0	Q8NGR4
Q8NFT8	Q8NGR3
Q8NFR9	Q8NGR2
Q8NFQ8	Q8NGR1
Q8NFN8	Q8NGQ6
Q8NFM7	Q8NGQ5
Q8NFH5	Q8NGQ4
Q8NFF2	Q8NGQ3
Q8NFA2	Q8NGQ2
Q8NF91	Q8NGQ1
Q8NEW7	Q8NGP9
Q8NEW0	Q8NGP8
Q8NET8	Q8NGP6
Q8NET6	Q8NGP4
Q8NET5	Q8NGP3
Q8NES3	Q8NGP2
Q8NER1	Q8NGP0
Q8NEQ5	Q8NGN8
Q8NEC5	Q8NGN7
Q8NEA5	Q8NGN6
Q8NE79	Q8NGN5
Q8NE01	Q8NGN4
Q8NDY8	Q8NGN3
Q8NDB6	Q8NGN2
Q8ND61	Q8NGN1
Q8NCW0	Q8NGN0
Q8NCU8	Q8NGM9
Q8NCS7	Q8NGM8
Q8NCM2	Q8NGM1
Q8NCK7	Q8NGL9
Q8NCH0	Q8NGL7
Q8NC67	Q8NGL6
Q8NC56	Q8NGL4
Q8NC54	Q8NGL3
Q8NC44	Q8NGL2
Q8NC42	Q8NGL1
Q8NC24	Q8NGL0
Q8NC01	Q8NGK9
Q8NBW4	Q8NGK6
Q8NBV8	Q8NGK5
Q8NBV4	Q8NGK4
Q8NBR0	Q8NGK3
Q8NBP5	Q8NGK2
Q8NBN3	Q8NGK1
Q8NBM4	Q8NGK0
Q8NBL3	Q8NGJ9
Q8NBJ9	Q8NGJ8
Q8NBJ4	Q8NGJ7
Q8NBF6	Q8NGJ6
Q8NB59	Q8NGJ5
Q8NAU1	Q8NGJ4
Q8NAN2	Q8NGJ3
Q8NAC3	Q8NGJ2
Q8NA29	Q8NGJ1
Q8N9R8	Q8NGJ0
Q8N9M5	Q8NGI9
Q8N9I5	Q8NGI8
Q8N9I0	Q8NGI7
Q8N9F0	Q8NGI6
Q8N967	Q8NGI4
Q8N912	Q8NGI3
Q8N8Z6	Q8NGI2
Q8N8V2	Q8NGI1
Q8N8J7	Q8NGI0
Q8N8F6	Q8NGH9
Q8N8D0	Q8NGH8
Q8N7X8	Q8NGH7
Q8N7S6	Q8NGH6
Q8N7P1	Q8NGH5
Q8N743	Q8NGH3
Q8N6U8	Q8NGG8
Q8N6S5	Q8NGG7
Q8N6R1	Q8NGG6
Q8N6Q1	Q8NGG5
Q8N6P7	Q8NGG4
Q8N6L7	Q8NGG3
Q8N6L0	Q8NGG2
Q8N6K0	Q8NGG1
Q8N6G5	Q8NGG0
Q8N6F1	Q8NGF9
Q8N6C5	Q8NGF8
Q8N697	Q8NGF7
Q8N609	Q8NGF6
Q8N608	Q8NGF4
Q8N5Z5	Q8NGF3
Q8N5S1	Q8NGF1
Q8N5G2	Q8NGF0
Q8N5G0	Q8NGE9
Q8N5B7	Q8NGE8
Q8N539	Q8NGE7
Q8N511	Q8NGE5
Q8N4V2	Q8NGE3
Q8N4V1	Q8NGE2
Q8N4S9	Q8NGE1
Q8N4L4	Q8NGE0
Q8N4L2	Q8NGD5
Q8N4L1	Q8NGD4
Q8N4C9	Q8NGD3
Q8N441	Q8NGD2
Q8N423	Q8NGD1
Q8N3Y3	Q8NGD0
Q8N3T6	Q8NGC9
Q8N3T1	Q8NGC8
Q8N3J6	Q8NGC7
Q8N3F9	Q8NGC6
Q8N387	Q8NGC5
Q8N370	Q8NGC4
Q8N350	Q8NGC3
Q8N326	Q8NGC2
Q8N2Q7	Q8NGC1
Q8N2K0	Q8NGC0
Q8N2F6	Q8NGB9
Q8N2C7	Q8NGB8
Q8N205	Q8NGB6
Q8N201	Q8NGB4
Q8N1Y9	Q8NGB2
Q8N1N2	Q8NGA8
Q8N1N0	Q8NGA6
Q8N1M1	Q8NGA5
Q8N1L4	Q8NGA2
Q8N1F7	Q8NGA1
Q8N149	Q8NGA0
Q8N144	Q8NG99
Q8N139	Q8NG98
Q8N131	Q8NG97
Q8N114	Q8NG95
Q8N112	Q8NG94
Q8N111	Q8NG92
Q8N109	Q8NG85
Q8N0Z9	Q8NG84
Q8N0W7	Q8NG83
Q8N0W4	Q8NG81
Q8N0U2	Q8NG80
Q8MH63	Q8NG78
Q8J025	Q8NG77
Q8IZY2	Q8NG76
Q8IZV2	Q8NG75
Q8IZU9	Q8NG11
Q8IZR5	Q8NFZ8
Q8IZP9	Q8NFZ6
Q8IZP7	Q8NFT2
Q8IZN3	Q8NFR3
Q8IZF6	Q8NFM4
Q8IZF5	Q8NFL0
Q8IZF2	Q8NFK1
Q8IZF0	Q8NFJ6
Q8IZD6	Q8NFJ5
Q8IZA0	Q8NFH4
Q8IZ52	Q8NFH3
Q8IZ08	Q8NFB2
Q8IYS5	Q8NF37
Q8IYS0	Q8NER5
Q8IYR6	Q8NEB5
Q8IYP9	Q8NE86
Q8IYJ0	Q8NE00
Q8IYF1	Q8NDZ6
Q8IY50	Q8NDX2
Q8IY34	Q8NDV2
Q8IY26	Q8NDV1
Q8IY17	Q8ND94
Q8IXX5	Q8NCW6
Q8IXW5	Q8NCR9
Q8IXK2	Q8NCR0
Q8IXH8	Q8NCQ3
Q8IXF9	Q8NCL9
Q8IXB3	Q8NCL8
Q8IXA5	Q8NCL4
Q8IX94	Q8NCG7
Q8IWY9	Q8NCG5
Q8IWX5	Q8NCC5
Q8IWV1	Q8NC69
Q8IWU2	Q8NBZ7
Q8IWT6	Q8NBT3
Q8IWK6	Q8NBS3
Q8IWD5	Q8NBQ7
Q8IWB9	Q8NBI6
Q8IWB4	Q8NBI5
Q8IWA4	Q8NBI2
Q8IW70	Q8NBD8
Q8IW52	Q8NB49
Q8IVY1	Q8NA58
Q8IVW8	Q8N9X5
Q8IVJ1	Q8N9W7
Q8IVE3	Q8N9S7
Q8IVB4	Q8N9I1
Q8IV61	Q8N9F7
Q8IV36	Q8N9A8
Q8IV31	Q8N966
Q8IV16	Q8N8V8
Q8IV01	Q8N8R3
Q8IUY3	Q8N8Q9
Q8IUW5	Q8N8Q8
Q8IUR5	Q8N8Q1
Q8IUK8	Q8N8F7
Q8IUK5	Q8N8D7
Q8IUH8	Q8N816
Q8IUA7	Q8N808
Q8IU99	Q8N7P3
Q8IU89	Q8N7C7
Q8IU80	Q8N7C4
Q8IU68	Q8N7C0
Q8IU57	Q8N766
Q86YW5	Q8N755
Q86YM7	Q8N6Y1
Q86YL7	Q8N6M3
Q86YJ5	Q8N6L1
Q86YD5	Q8N6I4
Q86YD3	Q8N6D2
Q86YA3	Q8N695
Q86Y82	Q8N682
Q86Y38	Q8N661
Q86Y22	Q8N628
Q86Y07	Q8N614
Q86XR5	Q8N5Y8
Q86XM0	Q8N5U1
Q86XL3	Q8N5M9
Q86XK7	Q8N5K1
Q86XJ0	Q8N5I3
Q86XE3	Q8N5D6
Q86X52	Q8N5C1
Q86X29	Q8N4W6
Q86X19	Q8N4S7
Q86WV6	Q8N4M1
Q86WS5	Q8N4K4
Q86WK6	Q8N4H5
Q86W74	Q8N4F7
Q86VZ4	Q8N4F4
Q86VZ1	Q8N4A0
Q86VY9	Q8N468
Q86VW1	Q8N434
Q86VR2	Q8N428
Q86VL8	Q8N414
Q86VI4	Q8N413
Q86VH5	Q8N3Y7
Q86VH4	Q8N3G9
Q86VD7	Q8N394
Q86V40	Q8N386
Q86V24	Q8N357
Q86UW2	Q8N349
Q86UR1	Q8N2U9
Q86UP6	Q8N2U0
Q86UP2	Q8N2M4
Q86UP0	Q8N2K1
Q86UK5	Q8N2H4
Q86UK0	Q8N2A8
Q86UG4	Q8N292
Q86UF2	Q8N271
Q86UE4	Q8N1W0
Q86UD5	Q8N1S5
Q86TY3	Q8N1C3
Q86TM6	Q8N162
Q86TL2	Q8N148
Q86T96	Q8N146
Q86T13	Q8N138
Q86T03	Q8N130
Q86SU0	Q8N127
Q86SS6	Q8N126
Q86SR1	Q8N0Y5
Q86SQ6	Q8N0Y3
Q86SQ4	Q8N0U8
Q86SP6	Q8IZV5
Q86SK9	Q8IZU8
Q86SJ6	Q8IZT8
Q86SF2	Q8IZS8
Q7Z7M9	Q8IZS7
Q7Z7M8	Q8IZM9
Q7Z7M1	Q8IZK6
Q7Z7M0	Q8IZJ1
Q7Z6L1	Q8IZF7
Q7Z6L0	Q8IZF4
Q7Z6J6	Q8IZF3
Q7Z692	Q8IZ96
Q7Z601	Q8IZ57
Q7Z5N4	Q8IYV9
Q7Z5M5	Q8IYT2
Q7Z5B4	Q8IYS2
Q7Z4N2	Q8IYL9
Q7Z4L0	Q8IY95
Q7Z4F1	Q8IY49
Q7Z443	Q8IXU6
Q7Z442	Q8IXM6
Q7Z434	Q8IXI2
Q7Z429	Q8IXI1
Q7Z412	Q8IXE1
Q7Z410	Q8IX19
Q7Z407	Q8IX05
Q7Z404	Q8IWU4
Q7Z403	Q8IWT1
Q7Z402	Q8IWR1
Q7Z3S7	Q8IWA5
Q7Z3J2	Q8IW00
Q7Z3C6	Q8IVV8
Q7Z3B4	Q8IVQ6
Q7Z388	Q8IVM8
Q7Z2W7	Q8IVJ8
Q7Z2K6	Q8IV45
Q7Z2H8	Q8IV08
Q7RTY8	Q8IUX1
Q7RTX9	Q8IUS5
Q7RTX7	Q8IUN9
Q7RTS5	Q8IUH5
Q7RTP0	Q8IUH4
Q7RTM1	Q8IUC8
Q7LGC8	Q8IU54
Q7LFX5	Q86Z14
Q7LBE3	Q86YT9
Q7L5Y9	Q86YT5
Q7L4S7	Q86YN1
Q7L4E1	Q86YC3
Q7L311	Q86Y39
Q7L1W4	Q86Y34
Q7L1S5	Q86XX4
Q7L1I2	Q86XT9
Q7L0X0	Q86XS8
Q7L0L9	Q86XQ3
Q7L0J3	Q86XA0
Q76MJ5	Q86WK9
Q76KP1	Q86WK7
Q75T13	Q86WI1
Q71RG4	Q86WI0
Q71H61	Q86WC4
Q70Z44	Q86WB7
Q70UQ0	Q86WA9
Q70SY1	Q86W47
Q70JA7	Q86W33
Q70CQ3	Q86W10
Q6ZXV5	Q86VZ5
Q6ZWT7	Q86VU5
Q6ZWK6	Q86VF5
Q6ZWK4	Q86VE9
Q6ZWB6	Q86VD9
Q6ZW34	Q86VB7
Q6ZVX9	Q86V85
Q6ZVL6	Q86V35
Q6ZV29	Q86UW1
Q6ZUT9	Q86UQ5
Q6ZUK4	Q86UQ4
Q6ZUB1	Q86UP9
Q6ZUB0	Q86UL3
Q6ZU69	Q86UF1
Q6ZU64	Q86UE6
Q6ZTQ4	Q86UD3
Q6ZT12	Q86UB9
Q6ZSY5	Q86U02
Q6ZSS7	Q86TG1
Q6ZSJ9	Q86T26
Q6ZS81	Q86SQ3
Q6ZS10	Q86SM8
Q6ZRP7	Q86SM5
Q6ZQQ2	Q86SJ2
Q6ZQN7	Q7Z7N9
Q6ZPD9	Q7Z7J7
Q6ZNR0	Q7Z7H5
Q6ZNL0	Q7Z7D3
Q6ZNB6	Q7Z7B1
Q6ZMZ3	Q7Z769
Q6ZMZ0	Q7Z6W1
Q6ZMQ8	Q7Z6M3
Q6ZMJ2	Q7Z695
Q6ZMI3	Q7Z602
Q6ZMH5	Q7Z5Y7
Q6ZMG9	Q7Z5S9
Q6ZMD2	Q7Z5J8
Q6ZMC9	Q7Z5H5
Q6ZMB5	Q7Z5H4
Q6ZMB0	Q7Z5A7
Q6YI46	Q7Z4T8
Q6Y2X3	Q7Z4J2
Q6Y1H2	Q7Z475
Q6XYQ8	Q7Z469
Q6XR72	Q7Z449
Q6W5P4	Q7Z419
Q6W3E5	Q7Z418
Q6V1P9	Q7Z408
Q6V0I7	Q7Z3T1
Q6UY11	Q7Z3Q1
Q6UY09	Q7Z3F1
Q6UXY8	Q7Z3D4
Q6UXU6	Q7Z3B0
Q6UXU4	Q7Z2Q7
Q6UXN7	Q7RTY1
Q6UXM1	Q7RTY0
Q6UXK2	Q7RTX1
Q6UXG8	Q7RTX0
Q6UXG3	Q7RTT9
Q6UXF1	Q7RTS6
Q6UXD7	Q7RTR8
Q6UXD5	Q7LGA3
Q6UXD1	Q7L985
Q6UXC1	Q7L5N7
Q6UXB8	Q7L5L3
Q6UXB4	Q7L5A8
Q6UX72	Q7L273
Q6UX71	Q7L211
Q6UX68	Q7KZN9
Q6UX41	Q7KYR7
Q6UX34	Q76EJ3
Q6UX27	Q75V66
Q6UX15	Q75NE6
Q6UWV6	Q71RS6
Q6UWV2	Q71RH2
Q6UWL6	Q719H9
Q6UWJ1	Q70HW3
Q6UWI4	Q6ZWL3
Q6UWI2	Q6ZW05
Q6UWH4	Q6ZVK1
Q6UWF3	Q6ZVE7
Q6UWD8	Q6ZUX7
Q6UWB1	Q6ZU11
Q6UW60	Q6ZT89
Q6UVM3	Q6ZT21
Q6UVK1	Q6ZSM3
Q6UE05	Q6ZSA7
Q6U841	Q6ZS82
Q6T4P5	Q6ZS62
Q6QNK2	Q6ZRR5
Q6Q4G3	Q6ZRH7
Q6Q0C1	Q6ZPD8
Q6PRD1	Q6ZP80
Q6PL45	Q6ZP29
Q6PKC3	Q6ZNI0
Q6PK18	Q6ZNC8
Q6PJW8	Q6ZNB7
Q6PJG9	Q6ZNA5
Q6PJF5	Q6ZN68
Q6PIZ9	Q6ZN44
Q6PIU1	Q6ZMR5
Q6PIS1	Q6YBV0
Q6PI78	Q6Y288
Q6PI73	Q6XPS3
Q6PI47	Q6V0L0
Q6PHW0	Q6UY18
Q6PEX7	Q6UXZ4
Q6PCB8	Q6UXZ3
Q6P9G4	Q6UXZ0
Q6P9B9	Q6UXV1
Q6P995	Q6UXV0
Q6P6C2	Q6UXP3
Q6P5X7	Q6UXN8
Q6P5W5	Q6UXL0
Q6P531	Q6UXK5
Q6P4Q7	Q6UXG2
Q6P4E1	Q6UXE8
Q6P2H8	Q6UX98
Q6NXT6	Q6UX65
Q6NXN4	Q6UX40
Q6NW34	Q6UX01
Q6NV75	Q6UWW9
Q6NUT2	Q6UWV7
Q6NUS6	Q6UWU4
Q6NUQ4	Q6UWR7
Q6NUK4	Q6UWP7
Q6NUJ2	Q6UWM9
Q6NTF9	Q6UWM7
Q6N022	Q6UWL2
Q6L9W6	Q6UWJ8
Q6IWH7	Q6UWH6
Q6ISU1	Q6UWF5
Q6IEE7	Q6UWB4
Q6ICL7	Q6UW88
Q6IC98	Q6UW68
Q6IA17	Q6UW56
Q6GTX8	Q6UW02
Q6GPH6	Q6UVY6
Q6EMK4	Q6UVW9
Q6DN72	Q6UQ28
Q6DN14	Q6U736
Q6DN12	Q6TCH7
Q6DKI7	Q6TCH4
Q6AZY7	Q6T423
Q6AI14	Q6RW13
Q69YZ2	Q6QHC5
Q69YW2	Q6QAJ8
Q69384	Q6Q8B3
Q68DV7	Q6PXP3
Q68DU8	Q6PP77
Q68DH5	Q6PML9
Q68D85	Q6PIV7
Q68D42	Q6PIU2
Q68CR7	Q6PI25
Q68CR1	Q6PEY1
Q68CQ1	Q6PEY0
Q68CP4	Q6PCB7
Q68CJ9	Q6P9F7
Q685J3	Q6P9A2
Q674R7	Q6P7N7
Q66K66	Q6P5S7
Q66K14	Q6P4H8
Q658N2	Q6P4F1
Q643R3	Q6P4A7
Q63HM2	Q6P499
Q5ZPR3	Q6P1S2
Q5XXA6	Q6P1Q0
Q5XG99	Q6P1M0
Q5W0B7	Q6P1K1
Q5VZR4	Q6P1J6
Q5VZI3	Q6P1A2
Q5VZ89	Q6P179
Q5VYP0	Q6P0A1
Q5VYJ5	Q6P093
Q5VY43	Q6NZ63
Q5VXT5	Q6NXT4
Q5VX71	Q6NVV3
Q5VWK5	Q6NUT3
Q5VW38	Q6NUS8
Q5VVP1	Q6NUK1
Q5VV63	Q6NUI2
Q5VV43	Q6NT16
Q5VV42	Q6NSJ5
Q5VUB5	Q6NSJ0
Q5VU97	Q6N075
Q5VU36	Q6MZM0
Q5VTJ3	Q6KCM7
Q5VSG8	Q6J9G0
Q5UCC4	Q6J4K2
Q5UAW9	Q6IS24
Q5U4P2	Q6IS14
Q5U3C3	Q6IFN5
Q5TZJ5	Q6IFH4
Q5TH69	Q6IFG1
Q5TGY1	Q6IF99
Q5TF39	Q6IF82
Q5TF21	Q6IF63
Q5TEA6	Q6IF42
Q5TBA9	Q6IF00
Q5TAT6	Q6IEZ7
Q5T9A4	Q6IEY1
Q5T8D3	Q6IEV9
Q5T848	Q6IEU7
Q5T7R7	Q6IEE8
Q5T7P8	Q6ICI0
Q5T6X5	Q6ICH7
Q5T6X4	Q6IAN0
Q5T5C0	Q6H3X3
Q5T4S7	Q6GV28
Q5T4F4	Q6GMR7
Q5T442	Q6EIG7
Q5T3U5	Q6E213
Q5T3F8	Q6DWJ6
Q5T2E6	Q6DD88
Q5T2D2	Q69YG0
Q5T1S8	Q695T7
Q5T1Q4	Q693B1
Q5T1A1	Q68G75
Q5T197	Q68CQ7
Q5T0T0	Q687X5
Q5SZK8	Q658P3
Q5SZI1	Q63ZE4
Q5SWX8	Q629K1
Q5SSG8	Q5Y7A7
Q5SRN2	Q5W0Z9
Q5SRE5	Q5W0N0
Q5SR56	Q5VZY2
Q5SNT2	Q5VZ72
Q5RGS3	Q5VXU1
Q5RGS2	Q5VWC8
Q5R3F8	Q5VW36
Q5M8T2	Q5VVB8
Q5M7Z0	Q5VUY2
Q5KU26	Q5VUD6
Q5K4L6	Q5VU65
Q5JZY3	Q5VU13
Q5JXX7	Q5VTY9
Q5JUK3	Q5VTT2
Q5JTV8	Q5VT99
Q5JTH9	Q5TZ20
Q5JRV8	Q5TGZ0
Q5JRM2	Q5TGU0
Q5JRA6	Q5TFQ8
Q5JPE7	Q5TAH2
Q5H9R4	Q5T9Z0
Q5H8C1	Q5T9L3
Q5H8A4	Q5T7P6
Q5GH76	Q5T7M9
Q5GH73	Q5T700
Q5GH72	Q5T6L9
Q5FWE3	Q5T601
Q5DX21	Q5T5W8
Q5DID0	Q5T4T1
Q5BVD1	Q5T4J0
Q5BKX6	Q5T4D3
Q5BJH7	Q5T292
Q5BJH2	Q5SY80
Q5BJD5	Q5SWH9
Q58EX2	Q5SVS4
Q587I9	Q5SV17
Q53TN4	Q5SRI9
Q53RY4	Q5SRD1
Q53HI1	Q5SQ64
Q53GS7	Q5SGD2
Q53EP0	Q5RI15
Q53EL9	Q5R3K3
Q50LG9	Q5QJU3
Q504Y0	Q5QGZ9
Q4ZJI4	Q5QGT7
Q4ZIN3	Q5QFB9
Q4ZG55	Q5PT55
Q4VXF1	Q5NUL3
Q4VXA5	Q5MY95
Q4VX67	Q5JXX5
Q4VCS5	Q5JXA9
Q4V9L6	Q5JX71
Q4U2R8	Q5JX69
Q4KMQ2	Q5JW98
Q4KMG0	Q5JRS4
Q4G1C9	Q5JQS5
Q4G0N0	Q5J8X5
Q4G0I0	Q5J8M3
Q4ADV7	Q5IJ48
Q496J9	Q5I7T1
Q495N2	Q5HYL7
Q401N2	Q5HYJ1
Q3ZCQ8	Q5HYA8
Q3ZCQ3	Q5H9S7
Q3YBM2	Q5H9E4
Q3T906	Q5H943
Q3SY89	Q5GH77
Q3SXY7	Q5GH70
Q3SXP7	Q5FYA8
Q3MIW9	Q5EB52
Q3KR37	Q5BKT4
Q3KPI0	Q5BJF2
Q3KNS1	Q58HT5
Q3B7T3	Q58DX5
Q32M45	Q567V2
Q2Y0W8	Q53S58
Q2WGJ9	Q53R12
Q2VYF4	Q53GQ0
Q2VWP7	Q53GD3
Q2T9K0	Q53FV1
Q2PZI1	Q53FP2
Q2M3R5	Q53F39
Q2M3M2	Q53EU6
Q2M3C6	Q52LC2
Q2M2E3	Q4VNC1
Q2LD37	Q4VNC0
Q2I0M4	Q4VC39
Q2HXU8	Q4LDR2
Q29963	Q4KMZ8
Q29960	Q4KMG9
Q29865	Q4G148
Q24JP5	Q4G0X4
Q1HG43	Q4G0N8
Q1AE95	Q49SQ1
Q19T08	Q49A17
Q17RQ9	Q496F6
Q17RG1	Q495W5
Q16891	Q495T6
Q16849	Q495M3
Q16832	Q495A1
Q16827	Q494W8
Q16821	Q3ZAQ7
Q16820	Q3V5L5
Q16819	Q3SYC2
Q16799	Q3SY77
Q16790	Q3SY17
Q16720	Q3MUY2
Q16706	Q3MIX3
Q16647	Q3MIR4
Q16625	Q3MIP1
Q16623	Q3KQZ1
Q16620	Q3KNW5
Q16611	Q3KNT9
Q16585	Q3B7S5
Q16572	Q32ZL2
Q16549	Q32VQ0
Q16538	Q31612
Q16515	Q31610
Q16478	Q30201
Q16348	Q30167
Q16281	Q30154
Q16280	Q30134
Q16186	Q2WGJ8
Q15942	Q2WEN9
Q15884	Q2TBF2
Q15878	Q2TAA5
Q15858	Q2QL34
Q15849	Q2M3T9
Q15842	Q2M3G0
Q15822	Q2M385
Q15797	Q2M2H8
Q15785	Q2KHT4
Q15768	Q29983
Q15762	Q29980
Q15758	Q29974
Q15722	Q29940
Q15629	Q29836
Q15526	Q29718
Q15413	Q24JQ0
Q15388	Q1HG44
Q15303	Q1EHB4
Q15223	Q17R55
Q15155	Q16880
Q15139	Q16873
Q15116	Q16853
Q15109	Q16850
Q15070	Q16842
Q15049	Q16739
Q15043	Q16655
Q15011	Q16653
Q15005	Q16651
Q14DG7	Q16635
Q14CZ8	Q16617
Q14CN2	Q16602
Q14C87	Q16586
Q14BN4	Q16581
Q14954	Q16570
Q14953	Q16563
Q14952	Q16553
Q14940	Q16445
Q14849	Q16394
Q14789	Q16322
Q14773	Q16288
Q14764	Q16134
Q14761	Q15904
Q14739	Q15836
Q14722	Q15825
Q14721	Q15800
Q14714	Q15761
Q14703	Q15760
Q14681	Q15743
Q14643	Q15738
Q14626	Q15622
Q14574	Q15620
Q14573	Q15619
Q14571	Q15617
Q14542	Q15615
Q14524	Q15614
Q14517	Q15612
Q14500	Q15546
Q14444	Q15399
Q14439	Q15392
Q14432	Q15391
Q14332	Q15375
Q14318	Q15363
Q14242	Q15262
Q14241	Q15257
Q14168	Q15256
Q14165	Q15125
Q14162	Q15080
Q14126	Q15077
Q14118	Q15041
Q14114	Q15035
Q14028	Q15012
Q14003	Q14D33
Q13948	Q14CX5
Q13936	Q14982
Q13873	Q14974
Q13829	Q14973
Q13740	Q14943
Q13733	Q14916
Q13724	Q14833
Q13698	Q14832
Q13683	Q14831
Q13651	Q14802
Q13641	Q147U7
Q13635	Q14728
Q13621	Q14656
Q13586	Q14654
Q13585	Q14627
Q13563	Q14534
Q13508	Q14435
Q13507	Q14416
Q13505	Q14392
Q13488	Q14330
Q13477	Q14246
Q13467	Q14108
Q13444	Q14002
Q13443	Q13822
Q13433	Q13797
Q13410	Q13705
Q13370	Q13639
Q13368	Q13634
Q13332	Q13607
Q13323	Q13606
Q13308	Q13591
Q13304	Q13571
Q13303	Q13530
Q13286	Q13520
Q13277	Q13491
Q13261	Q13478
Q13255	Q13454
Q13224	Q13445
Q13190	Q13423
Q13183	Q13349
Q13061	Q13336
Q13023	Q13326
Q12983	Q13324
Q12981	Q13291
Q12918	Q13258
Q12913	Q13241
Q12912	Q13145
Q12893	Q13113
Q12887	Q13021
Q12879	Q13018
Q12846	Q13003
Q12816	Q12999
Q12809	Q12908
Q12797	Q12907
Q12791	Q12884
Q12772	Q12866
Q12770	Q12864
Q12767	Q12836
Q0VAQ4	Q12769
Q0P6D2	Q11206
Q0P670	Q11203
Q0D2K0	Q11201
Q09470	Q11130
Q09428	Q11128
Q09327	Q10981
Q09160	Q10589
Q08ET2	Q10472
Q08828	Q10471
Q08708	Q10469
Q08554	Q0VDI3
Q08357	Q0VDE8
Q08345	Q0P6H9
Q08289	Q0GE19
Q08174	Q09328
Q07954	Q08AI6
Q07837	Q08722
Q07820	Q08477
Q07817	Q08462
Q07812	Q08334
Q07444	Q07699
Q07108	Q07326
Q07075	Q07011
Q07065	Q06495
Q07001	Q06432
Q07000	Q06430
Q06643	Q06136
Q06481	Q06055
Q06418	Q05940
Q05996	Q05901
Q05586	Q04941
Q04912	Q04826
Q04900	Q04771
Q04844	Q04656
Q04721	Q04609
Q04671	Q03519
Q03721	Q03405
Q03518	Q03395
Q03431	Q02978
Q03167	Q02763
Q02846	Q02742
Q02641	Q02643
Q02505	Q02223
Q02487	Q02161
Q02413	Q02127
Q02297	Q02094
Q01974	Q01959
Q01973	Q01740
Q01814	Q01726
Q01668	Q01718
Q01650	Q01638
Q01118	Q01629
Q01113	Q01628
Q00LT1	Q01453
Q00975	Q01362
Q00973	Q01344
Q00013	Q01151
P98172	Q00765
P98164	Q00325
P98161	P98196
P98155	P98194
P98153	P98187
P84157	P98073
P82251	P82279
P81408	P80370
P78552	P79483
P78536	P78562
P78504	P78508
P78423	P78383
P78410	P78382
P78406	P78369
P78381	P78348
P78380	P68106
P78363	P67812
P78334	P63241
P78333	P63165
P78325	P62955
P78324	P62952
P78310	P62826
P69849	P62079
P63252	P61970
P63027	P61803
P61570	P61647
P61565	P61619
P61266	P61567
P60852	P61566
P60509	P61550
P60468	P61165
P59773	P61073
P58872	P61009
P58658	P60893
P58401	P60606
P58400	P60602
P58335	P60508
P57789	P60507
P57773	P60201
P57740	P60059
P57679	P60033
P57087	P59922
P56975	P59901
P56880	P59646
P56817	P59551
P56748	P59544
P56696	P59543
P56180	P59542
P55808	P59541
P55291	P59540
P55285	P59539
P55160	P59538
P55082	P59537
P55017	P59536
P55011	P59535
P54829	P59534
P54756	P59533
P54753	P59025
P54707	P58743
P54284	P58550
P53985	P58549
P53801	P58511
P53708	P58418
P52948	P58182
P52849	P58181
P52799	P58180
P52594	P58173
P52294	P58170
P52292	P57739
P52272	P57727
P51828	P57105
P51811	P57103
P51810	P57088
P51805	P57057
P51798	P57054
P51797	P56962
P51788	P56937
P51787	P56856
P51693	P56750
P51617	P56749
P51572	P56747
P51512	P56746
P51511	P56589
P51172	P56557
P50993	P56539
P50895	P56373
P50851	P56199
P50591	P55916
P50443	P55899
P50406	P55851
P50402	P55735
P50281	P55344
P49810	P55289
P49792	P55287
P49790	P55286
P49788	P55087
P49771	P55085
P49768	P55073
P49757	P55064
P49683	P55061
P49286	P54855
P49279	P54852
P49257	P54851
P49190	P54849
P49146	P54764
P49069	P54762
P49019	P54760
P48995	P54710
P48764	P54709
P48751	P54289
P48664	P54219
P48651	P53816
P48553	P53794
P48551	P53007
P48549	P52961
P48547	P52848
P48546	P52798
P48544	P52797
P48169	P52569
P48165	P52429
P48146	P51993
P48145	P51841
P48067	P51809
P48066	P51801
P48058	P51800
P48051	P51795
P48050	P51793
P48029	P51790
P48023	P51686
P47985	P51685
P47901	P51684
P47900	P51681
P47898	P51679
P47871	P51677
P47869	P51674
P47712	P51654
P46695	P51648
P46531	P51636
P46098	P51582
P46095	P51575
P46093	P51571
P46092	P51170
P46089	P51164
P46060	P50876
P43681	P50416
P43632	P50391
P43631	P50052
P43630	P49961
P43629	P49895
P43628	P49755
P43627	P49685
P43626	P49682
P43489	P49641
P43307	P49447
P43146	P49326
P43121	P49238
P43119	P48960
P43116	P48509
P43007	P48357
P43004	P48230
P43003	P48201
P42702	P48167
P42701	P48065
P42658	P48060
P42263	P48048
P42167	P48039
P42081	P47893
P41595	P47890
P41594	P47888
P41440	P47887
P41231	P47884
P41180	P47883
P41143	P47881
P40967	P47872
P40855	P47870
P40238	P47804
P40200	P47775
P40198	P47211
P40197	P46977
P40189	P46721
P40145	P46663
P39059	P46094
P38570	P46091
P38435	P46059
P37288	P45880
P37198	P45844
P36956	P43657
P36941	P43308
P36888	P43220
P36383	P43115
P36382	P43088
P36269	P43005
P36021	P42892
P35968	P42857
P35916	P42262
P35670	P41968
P35658	P41732
P35613	P41597
[truncated: 707 more rows]
